# Supplementary material for: Injectable Mineral Supplementation During the Transition Period Reduces Uterine Disease and Hypocalcemia and Enhances Humoral Immunity in Holstein Dairy Cows
Source: Animals (Basel). 2026 Mar 19;16(6):956. doi: 10.3390/ani16060956 (PMC13023310; doi:10.3390/ani16060956)
Supplement: Supplementary file 1 [file animals-16-00956-s001.zip]

Archive with 1 entries (1 files):
- animals-4190426-supplementary.pdf
